# Supplementary material for: Response of native (Quercus robur L.) and alien (Quercus rubra L.) species to water stress and nutrient input in European temperate ecosystems
Source: Physiol Plant. 2025 Jan 20;177(1):e70070. doi: 10.1111/ppl.70070 (PMC11744496; doi:10.1111/ppl.70070)
Supplement: Supplementary file 1 — Figure S1: Leaf transpiration (E) of both species (SP; English Oak, EO and Red Oak, RO) under different water management (WM; well‐watered, WW and drought conditions, D) with different nutrient input (NI), during time (T). According with ANOVA analysis and Tukey's post ‐ hoc, the different letters show significant among factor (p < 0.05). Figure S2 Leaf transpiration (E) of both species (SP; English oak, EO and Red oak, RO) under different water management (WM; well‐watered, WW and rewatered after drought, W) with different nutrient input (NI), during time (T). According with ANOVA analysis and Tukey's post ‐ hoc, the different letters show significant among factor (p < 0.05). Figure S3 Figure S3 Delta recovery rate of gs (∆gs) of both species (SP; English oak, EO and Red oak, RO) rewatered after drought (W), with different nutrient input (NI), during time (T). According with ANOVA analysis and Tukey's post ‐ hoc, the different letters show significant among factor (p < 0.05). Figure S4 Delta recovery rate of E (∆E) of both species (SP; English oak, EO and Red oak, RO) rewatered after drought (W), with different nutrient input (NI), during time (T). According with ANOVA analysis and Tukey's post ‐ hoc, the different letters show significant among factor (p < 0.05). Figure S5 Delta recovery rate of An (∆An) of both species (SP; English oak, EO and Red oak, RO) rewatered after drought (W), with different nutrient input (NI), during time (T). According with ANOVA analysis and Tukey's post ‐ hoc, the different letters show significant among factor (p < 0.05). Figure S6 Nitrogen content in leaves (N) of both species (SP; English oak, EO and Red oak, RO) under different water management (WM; well‐watered, WW and drought conditions, D) with different nutrient input (NI), during time (T). According with ANOVA analysis and Tukey's post ‐ hoc, the different letters show significant among factor (p < 0.05). Figure S7 Calcium content in leaves (Ca) of both species (SP; English [file PPL-177-e70070-s001.xlsx]

## Sheet: Fig. S1
	Fig. S1 Leaf transpiration (E) of both species (SP; English oak, EO and Red oak, RO) under different water management (WM; well-watered, WW and drought conditions, D) with different nutrient input (NI), during time (T). According with ANOVA analysis and Tukey's post - hoc, the different letters show significant among factor (p<0.05).

## Sheet: Fig. S2
	Fig. S2 Leaf transpiration (E) of both species (SP; English oak, EO and Red oak, RO) under different water management (WM; well-watered, WW and rewatered after drought, W) with different nutrient input (NI), during time (T). According with ANOVA analysis and Tukey's post - hoc, the different letters show significant among factor (p<0.05).

## Sheet: Fig. S3
	Fig. S3 Delta recovery rate of gs (∆gs) of both species (SP; English oak, EO and Red oak, RO) rewatered after drought (W), with different nutrient input (NI), during time (T). According with ANOVA analysis and Tukey's post - hoc, the different letters show significant among factor (p<0.05).

## Sheet: Fig. S4
	Fig. S4 Delta recovery rate of E (∆E) of both species (SP; English oak, EO and Red oak, RO) rewatered after drought (W), with different nutrient input (NI), during time (T). According with ANOVA analysis and Tukey's post - hoc, the different letters show significant among factor (p<0.05).

## Sheet: Fig. S5
	Fig. S5 Delta recovery rate of An (∆An) of both species (SP; English oak, EO and Red oak, RO) rewatered after drought (W), with different nutrient input (NI), during time (T). According with ANOVA analysis and Tukey's post - hoc, the different letters show significant among factor (p<0.05).

## Sheet: Fig. S6
	Fig. S6 Nitrogen content in leaves (N) of both species (SP; English oak, EO and Red oak, RO) under different water management (WM; well-watered, WW and drought conditions, D) with different nutrient input (NI), during time (T). According with ANOVA analysis and Tukey's post - hoc, the different letters show significant among factor (p<0.05).

## Sheet: Fig. S7
	Fig. S7 Calcium content in leaves (Ca) of both species (SP; English oak, EO and Red oak, RO) under different water management (WM; well-watered, WW and drought conditions, D) with different nutrient input (NI), during time (T). According with ANOVA analysis and Tukey's post - hoc, the different letters show significant among factor (p<0.05).

## Sheet: Fig. S8
	Fig. S8 Magnesium content in leaves (Mg) of both species (SP; English oak, EO and Red oak, RO) under different water management (WM; well-watered, WW and drought conditions, D) with different nutrient input (NI), during time (T). According with ANOVA analysis and Tukey's post - hoc, the different letters show significant among factor (p<0.05).

## Sheet: Fig. S9
	Fig. S9 Iron content in leaves (Fe) of both species (SP; English oak, EO and Red oak, RO) under different water management (WM; well-watered, WW and drought conditions, D) with different nutrient input (NI), during time (T). According with ANOVA analysis and Tukey's post - hoc, the different letters show significant among factor (p<0.05).

## Sheet: Fig. S10
	Fig. S10 Potassium content in leaves (K) of both species (SP; English oak, EO and Red oak, RO) under different water management (WM; well-watered, WW and drought conditions, D) with different nutrient input (NI), during time (T). According with ANOVA analysis and Tukey's post - hoc, the different letters show significant among factor (p<0.05).

[truncated: 2 more sheets: Fig. S11, Table S1]
